# Supplementary material for: Comparison of sublingual microcirculatory parameters measured by sidestream darkfield videomicroscopy in anesthetized pigs and adult humans
Source: Animal Model Exp Med. 2023 Sep 3;6(5):499–503. doi: 10.1002/ame2.12348 (PMC10614120; doi:10.1002/ame2.12348)
Supplement: Supplementary file 2 — Data S1. [file AME2-6-499-s001.zip]

Archive with 2 entries (2 files):
- Human Sublingual Microcirculation yt.mp4
- Porcine Sublingual Microcirculation.AVI
